# Supplementary material for: Newly synthesized mRNA escapes translational repression during the acute phase of the mammalian unfolded protein response
Source: PLoS One. 2022 Aug 10;17(8):e0271695. doi: 10.1371/journal.pone.0271695 (PMC9365188; doi:10.1371/journal.pone.0271695)
Supplement: S1 Data — (XLSX) [file pone.0271695.s009.xlsx]

## Sheet: Fig.1
Figure 1
1C	WT-MEFs	control	Tg3	Tg6	Tg12
	rep-1	3.45379	5.71542	3.66824	2.79767
	rep-2	3.43744	5.23656	3.67631	2.7837
	rep-3	3.35527	6.24819	3.64186	2.968
	Average	3.4155	5.73339	3.66214	2.84979
	Error	0.0304837	0.29217	0.0104023	0.059243
1D	WT-MEFs	control	Tg3	Tg6	Tg12
	rep-1	2.52977	9.9439	5.99168	4.08132
	rep-2	2.32264	9.64098	5.23018	4.09948
	rep-3	2.35666	9.49636	5.35783	4.55318
	Average	2.40302	9.69375	5.52656	4.24466
	Error	0.0641309	0.131858	0.235459	0.15435
1E	IRE1α-deficient MEFs	control	Tg3	Tg6	Tg12
	rep-1	2.53945	5.09324	2.68928	3.8073
	rep-2	2.46704	5.02694	3.37388	3.19701
	rep-3	2.31106	4.89827	3.71148	3.82164
	Average	2.43918	5.00615	3.25821	3.60865
	Error	0.0673844	0.0572349	0.300699	0.20586
1F	eIF2α-P-deficient MEFs	control	Tg3	Tg6	Tg12
	rep-1	2.29037	2.19164	2.33258	2.10296
	rep-2	2.25685	2.22755	2.33139	2.02181
	rep-3	2.01182	2.13699	2.47245	2.05685
	Average	2.18635	2.1854	2.37881	2.06054
	Error	0.0877972	0.0263271	0.0468239	0.0235004
1H	eIF2α-P-deficient MEFs	4u8c-0	4u8c-1	4u8c-2	4u8c-3
	rep-1	97.4328	75.756	27.4421	13.2172
	rep-2	100.264	69.1708	27.3184	15.2183
	rep-3	102.303	73.1255	28.547	14.4902
	Averge	100	72.6841	27.7692	14.3086
	Error	1.41207	1.91375	0.390551	0.584772
	eIF2α-P-deficient MEFs	Puro+4u8c- 0	Puro+4u8c- 1	Puro+4u8c- 2	Puro+4u8c- 3
	rep-1	88.9572	75.0093	54.1183	57.0742
	rep-2	106.726	79.1734	57.4062	53.1688
	rep-3	104.317	79.5919	58.0766	52.1577
	Averge	100	77.9249	56.5337	54.1336
	Error	5.56502	1.46276	1.22312	1.49902

## Sheet: Fig.4
Figure 4
4F	WT-MEFs	CPA3-0	CPA3-1	CPA3-2	CPA3-3	CPA3-4
	rep-1	100.855	85.3524	66.8796	51.8703	37.6152
	rep-2	97.2937	89.963	68.7618	56.9118	37.7219
	rep-3	101.852	84.1165	68.674	55.0441	42.847
	average	100	86.4773	68.1051	54.6087	39.3947
	error	1.38344	1.77901	0.613283	1.47152	1.72642
	WT-MEFs	CPAandCordy-0	CPAandCordy-1	CPAandCordy-2	CPAandCordy-3	CPAandCordy-4
	rep-1	96.0249	89.5367	77.9755	74.4637	56.5163
	rep-2	101.742	88.0071	76.5962	70.0508	55.8845
	rep-3	102.233	91.0455	79.9641	67.936	58.9698
	average	100	89.5298	78.1786	70.8168	57.1236
	error	1.9926	0.877108	0.97753	1.92293	0.940976
	WT-MEFs	DMSO-0	DMSO-1	DMSO-2	DMSO-3	DMSO-4
	rep-1	111.673	81.1913	49.2907	31.7582	27.2643
	rep-2	98.0624	103.192	49.8269	29.2873	24.8438
	rep-3	90.2645	88.1575	46.9552	29.9174	24.4171
	average	100	90.8469	48.6909	30.321	25.5084
	error	6.25562	6.4918	0.881578	0.741276	0.886543
	WT-MEFs	Cordycepin-0	Cordycepin-1	Cordycepin-2	Cordycepin-3	Cordycepin-4
	rep-1	98.6651	70.6213	56.0295	41.0732	23.6379
	rep-2	102.035	70.0301	61.0066	40.8163	22.9564
	rep-3	99.2998	76.9008	58.5398	40.8921	25.2702
	average	100	72.5174	58.5253	40.9272	23.9548
	error	1.0339	2.19834	1.4368	0.0762142	0.686464

## Sheet: S.Fig.1
S1_Figure
S1B	eIF2α-P-deficient MEFs	DMSO-0	DMSO-1	DMSO-2	DMSO-3
	rep-1	95.9293	67.3335	32.2519	17.0793
	rep-2	101.629	66.4084	32.0092	15.6825
	rep-3	102.441	72.8198	32.2257	17.6117
	average	100	68.8539	32.1623	16.7912
	error	2.04883	2.00082	0.0768973	0.575265
	eIF2α-P-deficient MEFs	Puro+4u8c-0	Puro+4u8c-1	Puro+4u8c-2	Puro+4u8c-3
	rep-1	88.9572	75.0093	54.1183	57.0742
	rep-2	106.726	79.1734	57.4062	53.1688
	rep-3	104.317	79.5919	58.0766	52.1577
	Averge	100	77.9249	56.5337	54.1336
	Error	5.56502	1.46276	1.22312	1.49902
	eIF2α-P-deficient MEFs	4u8c-0	4u8c-1	4u8c-2	4u8c-3
	rep-1	97.4328	75.756	27.4421	13.2172
	rep-2	100.264	69.1708	27.3184	15.2183
	rep-3	102.303	73.1255	28.547	14.4902
	average	100	72.6841	27.7692	14.3086
	error	1.41207	1.91375	0.390551	0.584772
	eIF2α-P-deficient MEFs	Harringtonin+4u8c-0	Harringtonin+4u8c-1	Harringtonin+4u8c-2	Harringtonin+4u8c-3
	rep-1	98.7703	95.5013	84.4248	82.7892
	rep-2	98.0515	92.4961	90.8881	77.9532
	rep-3	103.178	93.1885	91.0933	79.0664
	average	100	93.7287	88.802	79.9363
	error	1.60261	0.908587	2.18944	1.46224
